# Supplementary material for: The Use of Mutational Signatures to Decipher the Inter-Relationship of Reactive Oxygen Species with Homologous Recombination and Non-Homologous End-Joining Deficiencies as Well as Their Effects on APOBEC Mutagenesis in Breast Cancer
Source: Cancers (Basel). 2025 May 12;17(10):1627. doi: 10.3390/cancers17101627 (PMC12110613; doi:10.3390/cancers17101627)
Supplement: Supplementary file 1 [file cancers-17-01627-s001.zip]

Archive with 1 entries (1 files):
- cancers-3597270-supplementary.pdf
